# Supplementary material for: Positive and negative selection shape the human naive B cell repertoire
Source: J Clin Invest. 2022 Jan 18;132(2):e150985. doi: 10.1172/JCI150985 (PMC8759783; doi:10.1172/JCI150985)
Supplement: Supplemental Table 1 [file jci-132-150985-s144.xls]

## Sheet: NSG_1_mn
Repertoire and reactivity of antibodies from NSG humanized mouse #1 mature naïve B cells
Ig	HEAVY											LIGHT								REACTIVITY				Neg			Pos
	VH	D	RF	JH	(-)	JH	CDR3(aa)	(+)	Length	Mutations	R	Vk	Jk	CDR3DNA	CDR3(aa)	Length	N+P	Mutations	N	Poly	HEp-2	Staining		Num.D	Num.E		Num.R	Num.H	Num.K
mnNSG#1 κ51#	3-30	3-22	2	6	3		DPGYYDSSGYYYYYGMDV	0	18	2	2	1-33	3		QQYDNLHIFT	10	4	0	2					3	0		0	0	0
mnNSG#1 κ52#	1-3	2-21	2	6	4		DLAVRDCGGDCYYYYYYGMDV	1	21			2-24	2		MQATQFPHYT	10	1	0						4	0		1	0	0
mnNSG#1 κ53	4-31	1-7	3	4	2		ALTGENYFDY	0	10			3-11	3		QQRSNWPQGEGFT	13	11	0		-	-	-		1	1		0	0	0
mnNSG#1 κ56#	3-30	5-5	2	6	2		EGYSYGYYYYYGMDV	0	15			1-39	2		QQSYSTPLHT	10	3	0						1	1		0	0	0
mnNSG#1 κ59	5-51	4-17	3	4	1		TTVTTFDY	0	8			2-28	3		MQALQTPLT	9	0	0		-	-	-		1	0		0	0	0
mnNSG#1 κ62	1-69	1-26	2	3	1		RQYSGSYYAFDI	1	12			3-20	1		QQYGSSLWT	9	2	0		+	+	-		1	0		1	0	0
mnNSG#1 κ65	3-73	3-16	2	5	2		RGSSWPEGWFDP	1	12			2-28	3		MQALQTLFT	9	1	0	0	-	+	-		1	1		1	0	0
mnNSG#1 κ67	4-39	6-13	2	3	2		QGFSSSWYWDAFDI	0	14			1-27	1		QKYNSAPPWT	10	0	0		+	+	-		2	0		0	0	0
mnNSG#1 κ68	3-33	1-26	3	4	2		DRSHVVGATGLAFDY	2	15			1-33	4		QQYDNLLLT	9				-	+	-		2	0		1	1	0
mnNSG#1 κ70#	3-21	2-15	2	5	2		DLRGRYCSGGSCYWFDP	2	17	0		3-20	2		QQYGSSPVT	9	4	0						2	0		2	0	0
mnNSG#1 κ73	3-33	6-19	2	3	1		AGGWYAFDI	0	9			4-1	2		QQYYSTPYT	9	0	0		-	-	-		1	0		0	0	0
mnNSG#1 κ75#	3-33	4-17	2	4	4		DHDYGDYYFDY	1	11	1	1	1-8	1		QQYYSFPRT	9	0	1						4	0		0	1	0
mnNSG#1 κ76	3-48	3-10	2	4	3		DRPRDYGSGSYYNFDY	2	16			1-5	2		QQYNSYSHVP	10	8	0		-	-	-		3	0		2	0	0
mnNSG#1 κ80	3-23	6-13	2	4	1		VYRSSWYDY	1	9			3-15	4		QQYNNWPLT	9	0	0		-	+	C		1	0		1	0	0
mnNSG#1 κ81#	3-48	6-19	1	4	2		DPPGQWLAYYFDY	0	13			1-6	1		LQDYNYPRT	9	0	0						2	0		0	0	0
mnNSG#1 κ82	4-39	7-27	2	4	1		RRNWGTGGYFDY	2	12			4-1	1		QQYYSTPRT	9	0	0		+	+	C		1	0		2	0	0
mnNSG#1 κ86	1-69	5-12	2	4	0		GYSGSLYI	0	8			4-1	1		QQYYSTTWT	9	2	0		+	+	-		0	0		0	0	0
mnNSG#1 κ91	4-59	3-9	1	4	2		LRYFDWLFIDY	1	11			3-15	4		QQYNNWLT	8	0	0		-	+	-		2	0		1	0	0
mnNSG#1 κ94	3-33	6-13	3	3	1		SGIAAAGTAFDI	0	12			1-33	3		QQYDNLHIFT	10	4	0	2	-	-	-		1	0		0	0	0
	VH	D	RF	JH	(-)	JH	CDR3(aa)	(+)	Length	Mutations	R	Vk	Jk	CDR3DNA	CDR3(aa)	Length	N+P	Mutations	N	Poly	HEp-2	Staining		1	0		1	0	0
mnNSG#1 λ49	4-4	3-22	2	4	3		ADYYDSSGYYYFDY	0	14	1	1	3-1	2		QAWDSSTAVV	10	0	0		-	+	-		3	0		0	0	0
mnNSG#1 λ54	3-23	6-6	2	4	2		MEYSSFDY	0	8			8-61	3		VLYMGSGIWV	10	0	0		-	-	-		1	1		0	0	0
mnNSG#1 λ55	3-15	3-10	3	4	1		VVRGVIDY	1	8			1-36	1		AAWDDSLNGYV	11	0	0		-	+	-
mnNSG#1 λ57	3-23	7-27	2	2	2		ANWEYWYFDL	0	10			9-49	2		GADHGSGSNFVYVV	14	0	0		-	-	-		1	1		0	0	0
mnNSG#1 λ58#	1-46	3-22	2	6	0		TYYYDSSGYPLYGMDV	0	16	1?		2-14	2		SSYTSSSTLV	10	0	0
mnNSG#1 λ60	3-7	2-8	2	4	1		TNCTNGVCHVFDY	1	13			1-44	3		AAWDDSLNGPV	11	0	0		-	-	-		1	0		0	1	0
mnNSG#1 λ61	3-30	7-27	2	6	2		QPPLDWGYYYYGMDV	0	15			1-47	3		AAWDDSLSGPV	11	0	0		+	+	-		2	0		0	0	0
mnNSG#1 λ74	3-11	4-17	2	6	0		VGNGDYYYYYGMDV	0	14			2-14	1		SSYTSSSTLV	10	0	0		-	-	-
mnNSG#1 λ78	3-73	2-8	2	3	1		LLGYCTNGVCYPSAFDI	0	17			2-14	1		SSYTSSSTYV	10	0	0		-	-	-		1	0		0	0	0
mnNSG#1 λ83#	1-18	7-27	3	2	0		VHLLTGEDL	0	9			1-47	1		AAWDDSLSGYV	11	0	0
mnNSG#1 λ84#	1-2	3-10	2	6	2		DRAYYGSGSYYYYYGMDV	1	18			2-11	1		CSYAGSYTFV	10	0	0						2	0		1	0	0
mnNSG#1 λ86					0		see Kappa	0				3-21	2		QVWDSSSDHVV	11	0	0		-	-	-
mnNSG#1 λ88	3-33	7-27	1	4	0		DMGLGIGGY	0	9			1-51	2		GTWDSSLSAVV	11	0	0		-	+	-
mnNSG#1 λ89	3-11	7-27	3	4	2		ITGDYFDY	0	8			2-14	2		SSYTSSSTLV	10	0	0		-	-	-		2	0		0	0	0
mnNSG#1 λ90	3-30	/	/	3	0		DAPPGAFDI	0	9			1-44	3		AAWDDSLNGWV	11	0	0		-	-	-
mnNSG#1 λ92	1-3	/	/	3	2		CLRSGLRMYGDAFDI	2	15			3-1	2		QAWDSSTAV	9	0	0		+	+	N		2	0		2	0	0
mnNSG#1 λ96#	3-33	5-24	2	6	2		DHGYNYYYYYGMDV	1	14			6-57	3		QSYDSSNHWV	10	0	2?						2	0		0	1	0
RF, reading frame: # antibody failed to be expressed
- non reactive; +, reactive
A, actin staining; C, diffuse cytoplasmic staining; F, cytoplasmic fibres; G, Golgi staining; M, mitochondria staining; MS, mitotic spindle staining; N, nuclear staining; N+C, nuclear and cytoplasmic staining

## Sheet: NSG_2_mn
Repertoire and reactivity of antibodies from NSG humanized mouse #2 mature naïve B cells
Ig	HEAVY											LIGHT								REACTIVITY				Neg			Pos
	VH	D	RF	JH	(-)	JH	CDR3(aa)	(+)	Length	Mutations	R	Vk	Jk	CDR3DNA	CDR3(aa)	Length	N+P	Mutations	N	Poly	Hep2	Staining		Num.D	Num.E		Num.R	Num.H	Num.K
mnNSG#2 κ50	3-23	3-9	1	4	2		GYFDWLLYYFDY	0	12			1-27	4		QKYNSAPLT	9	0			+	+	C		2	0		0	0	0
mnNSG#2 κ52	1-69	3-22	2	4	2		DSSGCLDY	0	8			3-11	4		QQRSNWPLT	9	1	2		+	+	-		2	0		0	0	0
mnNSG#2 κ58#	3-9	3-10	1	3	5		TKEGDIWGELLYDAFDI	1	17			1-16	5		QQNYSYPLAAGGGRIT	16		5						3	2		0	0	1
mnNSG#2 κ63	7-4-1	4-4	2	4	2		GVLFSYSNYEYYFDY	0	15			1-39	1		QQSYSTPWT	9	0			-	+	-		1	1		0	0	0
mnNSG#2 κ74#	4-59	6-13	3	6	3		DREVAAAGYYYYYYGMDV	1	18			3-15	3		QQYNNWPPEFT	11	3							2	1		1	0	0
mnNSG#2 κ78	4-59	6-19	3	4	1		HTSIAVAGNFDY	1	12			3-15	4		QQYNNWPLT	9	0			-	+	-		1	0		0	1	0
mnNSG#2 κ79	3-23	2-21	2	4	1		YPVCGGDCWGGY	0	12			4-1	3		QQYYSTPFT	9	0			-	-	N		1	0		0	0	0
mnNSG#2 κ80	1-24	1-26	3	6	3		DHPIVGATTDYYYGMDV	1	17			1-39	2		QQSYSTPMYT	10	1			-	-	-		3	0		0	1	0
mnNSG#2 κ81#	3-21	6-6	1	5	3		DVPLFPGEQLVHWFDP	1	16			1-8	1		QQYYSYPRT	9	0							2	1		0	1	0
mnNSG#2 κ83	7-4-1	3-10	3	5	2		DRRRITMVRACWFDP	4	15			3-20	5		QQYGSSLT	8	0			+	+	-		2	0		4	0	0
mnNSG#2 κ85#	3-48	3-3	3	4	1		SITIFGVVPHFDY	1	13			3-15	3		QQYNNWPPEFT	11	3							1	0		0	1	0
mnNSG#2 κ88	5-51	/	/	4	1		RLGLGRAFDY	2	10			1-39	4		QQSYSTPLT	9	0			-	+	-		1	0		2	0	0
mnNSG#2 κ89	2-21	2-21	2	4	2		ANCGGDCFDY	0	10			1-39	4		QQSYSTPLT	9	0			+	+	-		2	0		0	0	0
mnNSG#2 κ96#	3-74	6-13	3	4	1		DRGIAAAGY	1	9			2-24	1		MQATQFPRT	9	1							1	0		1	0	0
	VH	D	RF	JH	(-)	JH	CDR3(aa)	(+)	Length	Mutations	R	Vl	Jl	CDR3DNA	CDR3(aa)	Length	N+P	Mutations	N	Poly	Hep2	Staining		1	0		1	0	0
mnNSG#2 λ49#	1-24	3-10	3	2	3		DRSRITMVRGVIEYFDL	3	17			3-21	1		QVWDSSSDHV	10	0							2	1		3	0	0
mnNSG#2 λ53#	3-23	3-9	2	3	3		DLGGDILTGYYAFDI	0	15			2-14	3		SSYTSSSTLGV	11	3							3	0		0	0	0
mnNSG#2 λ54	4-31	3-10	2	4	1		YHNPYYYGSGSYATDY	1	16			1-40	1		QSYDSSLSAFV	11	1	1		-	-	-		1	0		0	1	0
mnNSG#2 λ57	3-30-3	3-10	1	3	3		DGKLWFGEGPAFDI	1	14			3-10	2		YSTDSSGNHRV	11	5			-	+	-		2	1		0	0	1
mnNSG#2 λ59#	1-2	/	/	4	1		SGYFDY	0	6			1-47	2		AWDDSLSAHVV	11	4							1	0		0	0	0
mnNSG#2 λ61	1-2	3-10	3	4	2		ERPLGSFITMVRGVIDY	2	17			2-14	2		SSYTSSSTLV	10	1			+	+	-		1	1		2	0	0
mnNSG#2 λ66#	1-18	3-3	2	3	4		DWGPSPVYYDFWSGYYDAFDI	0	21			2-8	1		SSYAGSNNYV	10	0							4	0		0	0	0
mnNSG#2 λ71	3-53	1-26	1	2	4		DSGPREWELLPARAWYFDL	2	19			2-14	1		SSYTSSSTLNYV	12	3			-	-	-		2	2		2	0	0
mnNSG#2 λ73	1-8	4-17	2	4	3		PYDYGDFPFDY	0	11			3-1	2		QAWDSSTVV	9	0			-	-	-		3	0		0	0	0
mnNSG#2 λ77#	3-23	5-12	2	4	3		DRYSGYDYYFDY	1	12			3-1	1		QAWDSSTYV	9	0							3	0		1	0	0
mnNSG#2 λ92	3-23	3-10	1	3	4		LSDKVWFGELLDAFDI	1	16			1-51	3		GTWDSSLSAHWV	12	3			-	-	-		3	1		0	0	1
mnNSG#2 λ93	1-2	7-27	3	3	4		EPTGDDAFDI	0	10			1-47	3		AAWDDSLSGLV	11	1			-	-	-		3	1		0	0	0
mnNSG#2 λ94												3-9	3		QVWDSSPV	8	2							0	0		0	0	0
mnNSG#2 λ55												1-40	2		QSYDSSLSAVV	11	2							0	0		0	0	0
	VH	D	RF	JH	(-)	JH	CDR3(aa)	(+)	Length	Mutations	R
mnNSG#2 H64	3-11	3-10	3	4	2		DRKKRFWVTMVRGVIDY	5	17															2	0		3	0	2
mnNSG#2 H65	3-20	6-13	3	3	1		VTTAAAGCAFDI	0	12															1	0		0	0	0
mnNSG#2 H67	3-33	3-10	3	3	1		GGLITMVRGAFDI	1	13															1	0		1	0	0
mnNSG#2 H68	1-2	2-2	2	6	6		GYCSSTSCYTGEYYYYGMDV	0	20															1	1		0	0	0
mnNSG#2 H70	1-8	6-19	2	6	2		AYDSSGWYGSYYYGMDV	0	17															2	0		0	0	0
mnNSG#2 H76	3-48	/	/	4	1		GWGFDY	0	6															1	0		0	0	0
mnNSG#2 H91	4-11	/	/	4	2		HAEQFDY	1	7															1	1		0	1	0
mnNSG#2 H72	1-2	6-13	2	3	2		LDSSSWYAFDI	0	11															2	0		0	0	0
mnNSG#2 H75	5-51	5-5	2	4	2		RGYSYGDLFDY	1	11															2	0		1	0	0
mnNSG#2 H95	3-30	6-13	3	3	2		DVIAAAAFDI	0	10															2	0		0	0	0
mnNSG#2 H60	4-59	6-13	2	4	0		AMYSSSYFGY	0	10															0	0		0	0	0
mnNSG#2 H84	3-30	5-5	1	4	2		EHPQLWYDY	1	9															1	1		0	1	0
mnNSG#2 H82	1-8	2-21	3	4	1		VVVTTFDY	0	8															1	0		0	0	0
mnNSG#2 H90	3-13	6-19	2	4	2		SDSGGWSYFDY	0	11															2	0		0	0	0
RF, reading frame: # antibody failed to be expressed
- non reactive; +, reactive
A, actin staining; C, diffuse cytoplasmic staining; F, cytoplasmic fibres; G, Golgi staining; M, mitochondria staining; MS, mitotic spindle staining; N, nuclear staining; N+C, nuclear and cytoplasmic staining

## Sheet: NSG_3_mn
Repertoire and reactivity of antibodies from NSG humanized mouse #3 mature naïve B cells
Ig	HEAVY											LIGHT								REACTIVITY				Neg			Pos
	VH	D	RF	JH	(-)	JH	CDR3(aa)	(+)	Length	Mutations	R	Vk	Jk	CDR3DNA	CDR3(aa)	Length	N+P	Mutations	N	Poly	Hep2	Staining		Num.D	Num.E		Num.R	Num.H	Num.K
mnNSG#3 κ51#	4-34	3-16	2	2	1		RFTLGGSRWYFDL	2	13			1-5	2		QQYNSYSYT	9	0							1	0		2	0	0
mnNSG#3 κ55	1-2	5-5	3	4	2		ESVAAMVDY	0	9			4-1	3		QQYYSTPFT	9				-	-	-		1	1		0	0	0
mnNSG#3 κ57	1-2	2-15	2	4	1		ARLGYCSGGSCYFDY	1	15			1-33	5		QQHDNLPIT	9				-	-	-		1	0		1	0	0
mnNSG#3 κ65#	1-2	7-27	3	3	4		EGTGDPDAFDI	0	11			1-5	3		QQYNSYYT	8	1							3	1		0	0	0
mnNSG#3 κ66#	1-2	6-13	3	6	2		GGIAGDHYYYYGMDV	1	15			2-28	2		MQALQTPPYT	10	0							2	0		0	1	0
mnNSG#3 κ69	4-34	3-16	1	2	1		GRLGANWGSAIHPTYFDL	2	18			3-20	2		QQYGSSPHT	9	0			+	-	-		1	0		1	1	0
mnNSG#3 κ72#	1-2	/	/	4	1		GLLGLFDY	0	8			1-39	3		QQSYSTPFT	9	0							1	0		0	0	0
mnNSG#3 κ73	4-39	2-21	2	2	2		SIPYCGGDCYSASYWYFDL	0	19			4-1	4		QQYYSTPVT	9	2			+	+	-		2	0		0	0	0
mnNSG#3 κ76	1-2	4-4	2	6	2		DFSNYYYYYGMDV	0	13			1-9	4		QQLNSYPLT	9	0			-	-	-		2	0		0	0	0
mnNSG#3 κ78	3-23	6-13	2	4	2		DGRSKYSSSYYFDY	2	14			2-30	3		MQGTHWPPT	9	0			-	-	-		2	0		1	0	1
mnNSG#3 κ79#	4-59	2-8	2	2	1		STGYYWYFDL	0	10			1-5	2		QQYNSYST	8	0							1	0		0	0	0
mnNSG#3 κ81	3-11	6-6	2	4	2		EAGGYRSSSYYFDY	1	14			1-33	2		QQHDNLPYT	9	0			-	+	-		1	1		1	0	0
mnNSG#3 κ82	4-34	1-26	2	6	2		YLAKDSGSYYYYYYYGMDV	1	19			1-17	4		LQHNSYPLT	9	0			+	+	C		2	0		0	0	1
mnNSG#3 κ83	3-64	2-21	3	4	1		SVVVTAFFDY	0	10			1-39	1		QQSYSTPWT	9	0			-	-	-		1	0		0	0	0
mnNSG#3 κ87	3-66	6-13	2	4	2		EHLLGSWFDY	1	10			1-5	2		QQYNSYST	8	0			-	+	C		1	1		0	1	0
mnNSG#3 κ91	5-51	6-13	2	4	1		PGYSSSWFFDY	0	11			1-39	3		QQSYSTPFT	9	0			+	+	-		1	0		0	0	0
	VH	D	RF	JH	(-)	JH	CDR3(aa)	(+)	Length	Mutations	R	Vl	Jl	CDR3DNA	CDR3(aa)	Length	N+P	Mutations	N	Poly	Hep2	Staining		1	0		1	0	0
mnNSG#3 λ52	4-34	/	/	4	1		GQRFRIAGIDY	2	11			2-23	3		CSYAGSRV	8	0			+	+	-		1	0		2	0	0
mnNSG#3 λ54	3-30	7-27	1	4	1		GTLFDY	0	6			2-14	2		SSYTSSSTLVV	11	0			-	-	-		1	0		0	0	0
mnNSG#3 λ56	5-51	2-15	2	4	2		HDGYCSGGSCYLDY	1	14			3-21	1		QVWDSSSDHYV	11	0			-	-	-		2	0		0	1	0
mnNSG#3 λ62#	5-51	7-27	3	4	2		HGTGDRFDY	2	9			2-23	1		CSYAGSSTYV	10	0							2	0		1	1	0
mnNSG#3 λ64	4-4	1-7	2	4	1		GSNWILDY	0	8			1-40	1		QSYDSSLSGYV	11				-	+	-		1	0		0	0	0
mnNSG#3 λ68	1-2	1-26	3	4	1		AHGIVGAFDY	1	10			1-40	1		QSYDSSLSNV	10				-	-	-		1	0		0	1	0
mnNSG#3 λ71#	3-15	2-15	1	5	1		VFLGGSKWFDP	1	11			3-21	2		QVWDSSSDHPV	11	0							1	0		0	0	1
mnNSG#3 λ75	3-33	7-27	2	4	2		DRNWGFDY	1	8			2-11	1		CSYAGSYTFDV	11	0							2	0		1	0	0
mnNSG#3 λ84	3-53	3-22	2	4	3		ARERHYYDSSGYYFDY	3	16			3-21	3		QVWDSSSDHWV	11	0			-	+	-		2	1		2	1	0
mnNSG#3 λ89	1-46	7-27	2	3	2		PNFNWGSGKDAFDI	1	14			3-25	2		QSADSSGTYVV	11	0			-	-	-		2	0		0	0	1
mnNSG#3 λ92	1-2	3-10	2	2	1		GGSGWYFDL	0	9			1-47	2		AAWDDSLSGVV	11	0			-	+	-		1	0		0	0	0
	VH	D	RF	JH	(-)	JH	CDR3(aa)	(+)	Length	Mutations	R													1	0		1	0	0
mnNSG#3 H58	4-34	3-22	2	1	2		GAYHYDSSGYYAEYFQH	2	17															1	1		0	2	0
mnNSG#3 H59	4-39	7-27	3	3	2		NDPLTGGAFDI	0	11															2	0		0	0	0
mnNSG#3 H60	1-2	7-27	2	3	2		DSVNWGSAFDI	0	11															2	0		0	0	0
mnNSG#3 H63	4-4	3-10	2	3	2		RGDLRAFDI	2	9															2	0		2	0	0
mnNSG#3 H74	1-2	7-27	2	4	2		DLNWGFDY	0	8															2	0		0	0	0
mnNSG#3 H80	4-34	/	/	2	2		VQLGDWYFDL	0	10															2	0		0	0	0
RF, reading frame: # antibody failed to be expressed
- non reactive; +, reactive
A, actin staining; C, diffuse cytoplasmic staining; F, cytoplasmic fibres; G, Golgi staining; M, mitochondria staining; MS, mitotic spindle staining; N, nuclear staining; N+C, nuclear and cytoplasmic staining

## Sheet: NSG_4_mn
Repertoire and reactivity of antibodies from NSG humanized mouse #4 mature naïve B cells
Ig	HEAVY										LIGHT							REACTIVITY
	VH	D	RF	JH	(-)	CDR3(aa)	(+)	Length	Mutations	R	Vk	Jk	CDR3(aa)	Length	N+P	Mutations	N	Poly	HEp-2	Staining
mnNSG#4 κ01#	3-30-3	3-10	3	4	0	SWVVRGVIIDYFDY	1	14	1		3-11	4	QQRSNWLT	8	0	0
mnNSG#4 κ04	3-30	3-16	1	4	3	DYPNALNLGELSSSFDY	0	17	0		2-28	1	MQALQTPIT	9	25	0	Jk5	-	-	-
mnNSG#4 κ05	4-34	6-13	3	1	#REF!	RIAAAGKYFQH	3	11	0		1-39	2	QQYNNWPPYT	10	0	0		-	+	-
mnNSG#4 κ07	3-33	3-16	2	6	0	EWGYYYYGMDV	0	11	2		1-16	4	QQYNSYPLT	9	0	0		+	+	C
mnNSG#4 κ10	4-39	3-10	2	6	0	SHRYGSGSYYYYYGMDV	2	17	0		2-30	2	MQGTHWPPYT	10	16			+	+	C
mnNSG#4 κ11	3-33	1-26	2	4	0	WRSGSYSDY	0	9	0		1-39	1	QQSYSTPRT	9	2	0		-	+	-
mnNSG#4 κ13	3-15	1-26	2	4	0	TKQRWGVSGSYYFDY	0	15	0		3-15	2	QQYNNWPPYT	10	0	0		-	+	-
mnNSG#4 κ21#	3-30	4-17	2	4	0	GWGTSGDYDY	0	10	0		1-39	5	QQSYSTPIT	9	0	0	Jk5
mnNSG#4 κ22	4-39	6-19	1	6	0	GGWLVTFSYYYYGMDV	0	16	0		1-39	1	QQSYSTPPT	9	0			+	+	N
mnNSG#4 κ24	1-2	7-27	2	3	0	GRGSYNWGRKNDAFDI	3	16	0		1-5	1	QQYNSYWT	8	0	0		+	+	N
mnNSG#4 κ26	4-34	6-13	2	4	0	LKYSSSFDY	1	9	0		3-20	2	QQYGSSPYT	9	0	0		-	-	-
mnNSG#4 κ27	4-34	5-24	2	4	0	GVSGYNDY	0	8	0		3-20	4	QQYGSSPPLT	10	0	0		-	-	-
mnNSG#4 κ38	3-30	2-8	2	4	0	DRGYCTGGVCYSGYDDY	1	17	0		1-5	2	QQYNSYST	8	0	0		-	-	-
mnNSG#4 κ44	4-34	6-6	1	6	0	NKQLVLSYSEYYYYMDV	0	17	0		1-39	1	QQSYSTPWT	9	0	0		-	-	-
mnNSG#4 κ46#	1-69	7-27	1	2	2	VPEAGDRWYFDL	0	12	0		1-5	1	QQYNSYSPWT	10	0	0
	VH	D	RF	JH	(-)	CDR3(aa)	(+)	Length	Mutations	R	Vl	Jl	CDR3(aa)	Length	N+P	Mutations	N	Poly	HEp-2	Staining
mnNSG#4 λ02	4-34	6-19	3	1	1	LGDLVAGTEYFQH	1	13			2-14	1	SSYTSSSTYV	10		1		-	-	-
mnNSG#4 λ03	3-30-3	/	/	4	0	VSY	0	3			3-25	3	QSADSSGTYWV	11		1		+	+	C
mnNSG#4 λ08#	3-23	3-3	3	2	1	DFRITIFGVGYLFDL	1	15			2-23	1	CSYAGSSTYV	10	0	MANY
mnNSG#4 λ09	3-7	6-13	2	4	1	VHSSSWYYFDY	1	11	0		3-21	2	QVWDSSSDHPV	11	0	0		-	+	-
mnNSG#4 λ12	3-30	3-3	2	2	0	NYDFWSGYWYFDL	0	13	0		1-44	3	AAWDDSLNGPV	11	0			-	+	-
mnNSG#4 λ15	3-9	3-10	2	4	0	DNGRYYYGSGIYYFDY	1	16	0		3-21	2	QVWDSSSDLVV	11	0	0		-	+	-
mnNSG#4 λ20	1-8	6-6	2	6	0	GLYSSSLYYYYYYMDV	0	16			2-11	3	CSYAGSYTLV	10	0	1		-	-	-
mnNSG#4 λ29	1-2	3-10	2	4	0	YYYGSGSYIDY	0	11	0		1-44	1	AAWDDSLNGYV	11	0	0		-	-	-
mnNSG#4 λ30	1-2	/	/	3	2	GFRRPYSNDAFDI	0	13	0		3-21	1	QVWDSSSDHYV	11	0	0		-	+	-
mnNSG#4 λ31	3-23	3-10	1	4	1	ALLWFREMGY	0	10	0		3-1	2	QAWDSSTVV	9	0	0		-	+	-
mnNSG#4 λ40	3-15	3-16	2	4	4	TTDPLDYDYIWGSYRFDY	1	18			3-27	2	YSAADNNVV	9	0	0		-	+	-
mnNSG#4 λ42#	3-7	4-23	3	3	2	ATANRLVTLVADAFDI	1	16			3-1	2	QAWDSSTAV	9	0	0
mnNSG#4 λ43	4-31	/	/	1	0	RGFAEYFQH	1	9	0		3-21	2	QVWDSSSDHHVV	12	0	MANY		-	-	-
mnNSG#4 λ44	4-34	6-6	1	6	0	NKQLVLSYSEYYYYMDV	0	17	0		1-44	2	AAWDDSLNGRVV	12	1	1		-	-	-
mnNSG#4 λ45	4-16	3-22	2	3	3	AGGTYYYDSSDAFDI	0	15	0		2-14	2	SSYTSSSTVV	10	0	0		-	-	-
mnNSG#4 λ47	1-2	4-23	1	4	1	VKLLGITPQYYFDY	0	14	1		2-11	1	CSYAGSYFYYV	11	5	0		+	+	C
	VH	D	RF	JH	(-)	CDR3(aa)	(+)	Length	Mutations	R
mnNSG#4 H17	3-53	4-23	3	3	0	GKVSTTVVTPGAFDI	0	15
mnNSG#4 H19	3-21	7-27	2	4	0	DLNWGGY	0	7	0
mnNSG#4 H28	3-30	3-16	3	4	1	GGVDY	0	5	0
mnNSG#4 H34	3-7	6-6	3	2	0	DRRIAARLLSHYWYFDL	4	17	0
mnNSG#4 H35	1-2	/	/	4	1	AISDY	0	5	0
mnNSG#4 H39	3-30-3	4-17	3	3	4	ARFTVTDEPDAFDI	3	14
RF, reading frame: # antibody failed to be expressed
- non reactive; +, reactive
A, actin staining; C, diffuse cytoplasmic staining; F, cytoplasmic fibres; G, Golgi staining; M, mitochondria staining; MS, mitotic spindle staining; N, nuclear staining; N+C, nuclear and cytoplasmic staining

## Sheet: NSG_5_mn
Repertoire and reactivity of antibodies from NSG humanized mouse #5 mature naïve B cells
Ig	HEAVY							LIGHT					REACTIVITY				Neg			Pos
	VH	D	RF	JH	JH	CDR3(aa)	Length	Vk	Jk	CDR3DNA	CDR3(aa)	Length	Poly	HEp-2	Staining		Num. D	Num. E		Num. R	Num. H	Num. K
mnNSG#5 κ09	4-31	4-17	3	3		DSTVTNAFDI	10	1-39	4		QQSYSTPVGI	10	-	+	-		2	0		0	0	0
mnNSG#5 κ15	3-64	2-8	3	2		IWRKAIFG	8	3-20	1		QQYGSSPWT	9	-	+	+		0	0		1	0	1
mnNSG#5 κ19	3-20	6-19	2	4		TGLSSGWYWGGYYFDY	16	1-5	4		QQYNSYSLT	9	-	+	-		1	0		0	0	0
mnNSG#5 κ25	4-31	4-17	2	6		DKTDAGYGDYYYYGMDV	17	3-20	1		QQYGSSRT	8	-	-	-		4	0		0	0	1
mnNSG#5 κ28	4-61	3-3	3	3		AYDSDPIFGVVIPTDAFDI	19	1-39	2		QQSYSTYT	8	-	-	-		4	0		0	0	0
mnNSG#5 κ34	3-64	5-12	2	4		SRVGGYDYFDY	11	1-27	3		QKYNSAPFT	9	-	-	-		2	0		1	0	0
mnNSG#5 κ35	5-51	5-5	3	3		CEVTPWNAFDI	11	3-20	1		QQYGSTWT	8	-	-	-		1	1		0	0	0
mnNSG#5 κ36	3-23	6-19	3	4		LAVADLDY	8	2-30	4		MQGTHWPLT	9	+	+	F
mnNSG#5 κ38	4-34	6-6	1	2		GGSKQLVWRYFDL	13	1-39	2		QQSYSTPTSPVKGT	14	+	+	+		1	0		1	0	1
mnNSG#5 κ39	3-30	2-2	1	6		DRVREYQLLSRPYYYYGMDV	20	1-33	4		QQYDNLPLT	9	-	+	-		2	1		3	0	0
mnNSG#5 κ44	3-53	6-19	2	3		AGPYSSYDAFDI	12	2-28	3		MQALQTPIFT	10	-	-	-		2	0		0	0	0
	VH	D	RF	JH	JH	CDR3(aa)	Length	Vl	Jl	CDR3DNA	CDR3(aa)	Length	Poly	HEp-2	Staining		1	0		1	0	0
mnNSG#5 λ02#	3-33	6-6	2	3		VPPYSSLEDDAFDI	14	2-11	2		CSYAGSYTVV	10					3	1		0	0	0
mnNSG#5 λ07#	3-33	/	/	3		DPYAFDI	7	1-40	1		QSYDSSLSGYV	11
mnNSG#5 λ16	4-61	7-27	2	3		DSNWVL	6	2-11	1		CSYAGSYTHYV	11	-	-	-
mnNSG#5 λ21	4-34	6-19	3	4		DRIAVAGPLFDY	12	3-1	2		QAWDSSTVV	9	-	-	-
mnNSG#5 λ22#	1-2	4-17	3	5		GFPRSDSTVTNWFDP	15	2-14	3		SSYTSSSTWV	10					2	0		1	0	0
mnNSG#5 λ24	3-33	3-16	3	4		EESKGGGIYFDY	12	3-21	2		QVWDSSSDHPV	11	-	-	-		1	2		0	0	1
mnNSG#5 λ26	1-2	6-13	2	4		GSWPYFDY	8	2-14	2		SSYTSSSTLVV	11	+	+	-		1	0		0	0	0
mnNSG#5 λ31	3-15	4-17	2	4		FDYGDITAIFDY	12	3-21	2		QVWDSSSVV	9	-	-	-		3	0		0	0	0
mnNSG#5 λ32	3-74	3-3	2	5		GTYYDFWSGYVTEWFDP	17	1-40	1		QSYDSSLSGLYV	12	+	+	-		2	1		0	0	0
mnNSG#5 λ40	3-30	5-12	3	4		DAAGVDIVATHFDY	14	3-25	2		QSADSSGTYVV	11	-	-	-		3	0		0	1	0
mnNSG#5 λ45	1-69	1-26	2	3		GSDYSFDI	8	3-1	2		QAWDSSVV	8	+	+	-		2	0		0	0	0
mnNSG#5 λ14								1-44	3		AAWDDSLNGPV	11
mnNSG#5 H13	3-15	3-3	2	6		SYPRLDYDFWGNNYYYYYMDV	21
mnNSG#5 H41	3-48	5-24	2	4		GKRRFGFDY	9
RF, reading frame: # antibody failed to be expressed
- non reactive; +, reactive
A, actin staining; C, diffuse cytoplasmic staining; F, cytoplasmic fibres; G, Golgi staining; M, mitochondria staining; MS, mitotic spindle staining; N, nuclear staining; N+C, nuclear and cytoplasmic staining					QVWDSSSDHPV

## Sheet: NSG_6_mn
Repertoire and reactivity of antibodies from NSG humanized mouse #6 mature naïve B cells
Ig	HEAVY							LIGHT					REACTIVITY
	VH	D	RF	JH	JH	CDR3(aa)	Length	Vk	Jk	CDR3DNA	CDR3(aa)	Length	Poly	HEp-2	Staining
mnNSG#6 κ03	4-34	3-10	3	5		GRRGTMVRGAYNWFDP	16	1-6	1		LQDYNYPRT	9	+	+	-
mnNSG#6 κ16#	1-69	4-17	3	4		EYTVTTTRSVSTVFDY	16	2-30	1		MQGTHWPWT	9
mnNSG#6 κ17	3-21	3-9	2	2		PINYDILTGYYDWYFDL	17	1-6	1		LQDYNYPPT	9	+	+	-
mnNSG#6 κ18	1-3	3-10	3	4		VTMVRGVISKPRAFDY	16	1-39	2		QQSYSTPPYT	10	-	-	-
mnNSG#6 κ24	4-61	3-9	1	3		RLRYFDWLLGDAFDI	15	1-39	1		QQSYSTPPT	9	+	+	-
mnNSG#6 κ25	4-38	1-26	2	6		ERSGGSYYYYYYYMDV	16	3-15	1		QQYNNWPPT	9	+	+	C
mnNSG#6 κ29#	3-33	1-26	3	3		DLVPIHAFDI	10	3-20	3		QQYGSSPFT	9
mnNSG#6 κ32	3-9	6-13	3	2		DKGSLAAAGRNWYFDL	16	3-20	2		QQYGSSPYT	9	-	-	-
mnNSG#6 κ35	3-49	3-16	3	3		DSLLVMGDDAFDI	13	3-15	2		QQYNNWPPYT	10	-	+	N
mnNSG#6 κ36#	3-11	/	/	2		DSRQDWYFDL	10	3D-15	2		QQYNNWPYT	9
mnNSG#6 κ38	4-38	4-23	3	5		LGLTRWFDP	9	3-11	4		QQRSNWLT	8	+	+	N
mnNSG#6 κ39	3-30	5-12	2	4		DPSGYDLGYFDY	12	1-39	2		QQSYSTPTL	9	+	+	-
mnNSG#6 κ44	1-18	3-10	2	4		DEGSGSYFDY	10	1-8	3		QQYYSYPFT	9	-	+	-
mnNSG#6 κ47	4-34	6-19	2	4		ATYSSGWYDY	10	1-39	2		QQSYSTPHT	9	-	-	-
mnNSG#6 κ13								1-5	4		QQYNSYSRLT	10
mnNSG#6 κ15								3-20	2		QQYGSSPPYT	10
mnNSG#6 κ42								1-39	4		QQSYSTPLT	9
	VH	D	RF	JH	JH	CDR3(aa)	Length	Vl	Jl	CDR3DNA	CDR3(aa)	Length	Poly	HEp-2	Staining
mnNSG#6 λ02	3-7	5-12	2	3		EGGYDFYDYVWGSYRPWDAFDI	22	3-1	1		QAWDSSTANYV	11	-	+	M
		3-16	2
mnNSG#6 λ6#	1-8	6-19	3	4		GDIDPIAVAYDY	12	1-44	3		AAWDDSLNGPV	11
mnNSG#6 λ7#	4-30	3-10	1	3		LDFGAFDI	8	1-47	3		AAWDDSLSGWV	11
mnNSG#6 λ10#	1-2	1-26	3	4		DGDPAGAIDY	10	3-25	3		QSADSSGTYWV	11
mnNSG#6 λ11	3-23	6-6	3	4		AARPGFDY	8	8-61	2		VLYMGSGISV	10	-	-	-
mnNSG#6 λ12	4-34	6-19	3	4		RRAVAGTGDLFDY	13	1-44	3		AAWDDSLNGPV	11	-	-	-
mnNSG#6 λ17#						See Kappa		3-1	3		QAWDSSTAV	9
mnNSG#6 λ19	4-34	6-13	3	4		SSRGTVAAAGAYFDY	15	2-14	1		SSYTSSSTLYV	11	-	-	-
mnNSG#6 λ22	1-2	6-13	1	4		DGGQQLVPDY	10	1-36	3		AAWDDSLNGWV	11	-	-	V
mnNSG#6 λ23	1-69	3-10	2	5		VSGSGVWFDP	10	2-14	2		SSYTSSSVV	9	-	-	-
mnNSG#6 λ26	5-51	6-6	3	1		ECTRSIAARPSYFQH	15	1-44	1		AAWDDSLNGYV	11	-	-	-
mnNSG#6 λ27	1-18	3-3	2	4		DMDFWSGYYH	10	1-40	3		QSYDSSLSGSV	11	-	-	-
mnNSG#6 λ39						See Kappa		8-61	3		VLYMGSGIWV	10	-	-	-
mnNSG#6 λ40#	1-2	3-10	3	5		GVTARGDWFDP	11	1-47	2		AAWDDSLSGRVV	12
mnNSG#6 λ41#	3-23	3-10	1	4		VSVLLWFGELLSFDY	15	2-23	1		CSCAGSSTYV	10
mnNSG#6 λ43	3-23	3-9	1	4		ESLALSWYFDWLEIPYYFDY	20	2-14	2		SSYTSSSTLV	10	-	+	-
mnNSG#6 λ46	3-73	1-7	1	4		PELYSLFDY	9	3-25	2		QSADSSGTYPV	11	-	-	-
mnNSG#6 λ37	3-30	6-19	3	4		DGIAVAGDY	9
mnNSG#6 λ45	1-3	3-10	2	4		SGKWGDFDY	9
RF, reading frame: # antibody failed to be expressed
- non reactive; +, reactive
A, actin staining; C, diffuse cytoplasmic staining; F, cytoplasmic fibres; G, Golgi staining; M, mitochondria staining; MS, mitotic spindle staining; N, nuclear staining; N+C, nuclear and cytoplasmic staining

## Sheet: NSG_7_mn
Repertoire and reactivity of antibodies from NSG humanized mouse #7 mature naïve B cells
Ig	HEAVY								LIGHT						REACTIVITY
	VH	D	RF	JH	CDR3(aa)	Length	Mutations	R	Vk	Jk	CDR3(aa)	Length	N+P	Mutations	Poly	Hep2	Staining
mnNSG#7 κ49	4-38	3-10	3	4	DGASETMVDY	10	0		1-27	3	QKYNSAPFT	9	0	0	-	+	-
mnNSG#7 κ52	3-30	1-26	2	6	DRYSGSYYYYYGMDV	15	0		3-15	4	QQYNNWPPLT	10	0	0	+	+	C
mnNSG#7 κ57#	4-30	3-22	2	4	GSEIYDSSGYYYFDY	15	3		1-5	1	QQYNSYSPWT	10	0	0
mnNSG#7 κ58	3-9	1-26	2	6	DIGGSYYYYYGMDV	14	0		1-39	4	QQSYSTPLT	9	0	0	-	+	-
mnNSG#7 κ60	5-10	6-13	2	3	PSLSLDSSSWYGDAFDI	17	0		3-20	4	QQYGSSPALT	10	3	0	-	-	-
mnNSG#7 κ65#	3-15	3-9	1	4	TNNFDWLLYFDY	12	0		1-39	1	QQSYSTPPT	9	0	0
mnNSG#7 κ68	7-4	6-13	2	4	SSSWYGPFDY	10	0		1-5	2	QQYNSYLYT	9	1	0	-	+	-
mnNSG#7 κ69	3-43	/	/	4	SPLYY	5	0		2-30	2	MQGTHWYT	8	0	4	-	+	-
mnNSG#7 κ73	3-48	5-5	1	6	EQLYYYYGMDV	11	0		3-15	2	QQYNNWPPYT	10	0	0	-	-	-
mnNSG#7 κ74#	3-30	/	/	4	VSY	3	2		2-30	1	MQGTHWPRT	9	0	4
mnNSG#7 κ76	4-34	1-26	2	5	GSGGSYNWFDP	11	0		1-17	1	LQHNSYPPT	9	0	0	-	+	-
mnNSG#7 κ77	3-23	5-12	2	4	DRGYSGYDSGSYYFDY	16	0		3-11	4	QQRSNWPR	8	1	0	-	-	-
mnNSG#7 κ79	4-4	3-10	3	6	DRVRGVGYYYGMDV	14	0		1-39	2	QQSYSTPPT	9	1	0	-	+	-
mnNSG#7 κ82	4-59	3-3	2	4	GFQYYDFWSGYSARFDY	17	0		2-28	1	MQALQTPWT	9			-	+	-
mnNSG#7 κ84	3-48	3-3	2	4	GPSYYDFWSGYFDY	14	0		3-20	2	QQYGSSPYT	9	0	0	-	-	-
mnNSG#7 κ85	3-30	3-10	3	6	DPPTMVRGGDYYYYYGMDV	20	0		1-12	4	QQANSFPLT	9	0	0	-	+	C
mnNSG#7 κ89	4-34	6-13	2	2	GPLTESGYSSSWYSRYFDL	19	0		1-5	4	QQYNSYCPLT	10	4	0	-	-	-
mnNSG#7 κ90#	3-30	5-24	2	4	DGIRREGFDY	10	0		1-5	4	QQYNSYSRLT	10	1	0
	VH	D	RF	JH	CDR3(aa)	Length	Mutations	R	Vl	Jl	CDR3(aa)	Length	N+P	Mutations	Poly	Hep2	Staining
mnNSG#7 λ49#					see Kappa		0		3-1	2	QAWDSSNVV	9	0	1
mnNSG#7 λ50	3-66	1-26	2	4	VSGSYYFDY	9	0		2-14	2	SSYTSSSTVV	10	0	1	-	-	-
mnNSG#7 λ51#	4-39	6-19	2	4	RRGRKSSGFDY	11	0		9-49	3	GADHGSGSNFV	13	0	0
mnNSG#7 λ53	3-23	3-22	2	4	DGPLHYYYDSSGYHDYFDY	19			1-44	3	AAWDDSLNGRV	11	0	14	-	-	-
mnNSG#7 λ55#	3-48	3-9	2	4	GELGYFDY	8	1		5-45	3	MIWHSSAWV	9	0	0
mnNSG#7 λ56	3-9	4-17	2	2	DNYGDYHWYFDL	12	1		2-23	2	CSYAGSSVV	9	0	1	-	-	-
mnNSG#7 λ62	3-30	1-26	2	6	VYGSYYYYYGMDV	13	0		2-11	2	CSYAGSYTLV	10	0	0	+	+	-
mnNSG#7 λ63	3-30	6-13	2	4	DDSSSWNYFDY	11	0		1-44	3	AAWDDSLNGPV	11	0	1	-	-	-
mnNSG#7 λ66	3-23	3-10	3	4	AYMVRGVIFDY	11	0		2-11	3	CSYAGSYTWV	10	0	1	+	+	-
mnNSG#7 λ67	1-3	6-13	2	4	LPSSSWYYFDY	11	0		2-11	2	CSYAGSYTYVV	11	1	4	+	+	-
mnNSG#7 λ71#	3-23	5-12	3	4	VGGPIVATIIDY	12	0		1-44	1	AAWDDSLNGYV	11	0	1
mnNSG#7 λ75							0		1-47	1	AAWDDSLSGYV	11	0	1	+	-	-
mnNSG#7 λ78	1-3	1-26	2	6	DSGSYYYYYYGMDV	14	0		1-44	1	AAWDDSLNGYV	11	0	0	-	+
mnNSG#7 λ80	3-30	1-26	2	4	DHPSGSYFDY	10	0		3-21	3	QVWDSSSDHWV	11	0	0	-	-	-
mnNSG#7 λ81	3-30	/	/	4	DRAGNFDY	8	0		3-1	2	QAWDSSTVV	9	0	0	-	+	N+C
mnNSG#7 λ86	3-30	6-6	2	4	VASSSSGFDY	10	0		3-21	1	QVWDSSSDHYV	11	0	0	-	-	-
mnNSG#7 λ87#	3-30	6-13	3	4	GRTIAAAGFDY	11	0		3-16	2	LPSDSTGTYVV	11	0	10
mnNSG#7 λ89					see Kappa		0		1-44	2	AAWDDSLNGPV	11	0	0	-	-	-
mnNSG#7 λ90					see Kappa		0		1-51	3	GTWDSSLSAGGWV	13	6	0	-	-	-
mnNSG#7 λ96#	3-21	4-4	3	6	LPYTTVTPLWYYGMDV	16	0		2-23	2	CSYAGSSTLV	10	0	1
	VH	D	RF	JH	CDR3(aa)	Length
mnNSG#7 H91	3-23	6-13	1	4	DAAQLFYFDY	10
mnNSG#7 H93	4-39	6-13	2	4	EGYSSSWDY	9	0
RF, reading frame: # antibody failed to be expressed
- non reactive; +, reactive
A, actin staining; C, diffuse cytoplasmic staining; F, cytoplasmic fibres; G, Golgi staining; M, mitochondria staining; MS, mitotic spindle staining; N, nuclear staining; N+C, nuclear and cytoplasmic staining

## Sheet: NSG+T_1_ne
Repertoire and reactivity of antibodies from NSG+Thymus humanized mouse #1 new emigrant B cells
Ig	HEAVY											LIGHT								REACTIVITY				Neg			Pos
	VH	D	RF	JH	(-)	JH	CDR3(aa)	(+)	Length	Mutations	R	Vk	Jk	CDR3DNA	CDR3(aa)	Length	N+P	Mutations	N	Poly	Hep2	Staining	+ charges light chain	Num. D	Num. E		Num. R	Num. H	Num. K
neNSG+Thy#1 κ04	4-30-4	6-19	2	4	1		GVSSGWFDY	0	9			3-11	1		QQRSNWWT	8	0			-	-	-	1	1	0		0	0	0
neNSG+Thy#1 κ08	3-23	/	/	4	0		VAVRQGY	1	7			3-20	2		QQYGSSPYT	9	0			-	-	-		0	0		1	0	0
neNSG+Thy#1 κ22	5-51	6-13	2	4	2		QERYSSSWDY	1	10			2-28	1		MQALQTPT	8	0			-	+	-		1	1		1	0	0
neNSG+Thy#1 κ24	4-39	/	/	3	2		RKKTRDAFDI	4	10			1-8	1		QQYYSYPWT	9				-	-	-	1	2	0		2	0	2
neNSG+Thy#1 κ31#	1-24	6-19	2	6	1		PYSSGWYYYYGMDV	0	14			3-20	3		QQYGSSPFT	9	0						1	1	0		0	0	0
neNSG+Thy#1 κ35#	1-46	6-13	2	4	2		ESGYSSSWFDY	0	11			3-20	1		QQYGSSRT	8	0							1	1		0	0	0
neNSG+Thy#1 κ37#	4-34	1-26	2	6	1		IGPSGGSYYYYYGMDV	0	16			3-11	1		QQRSNWPLPWT	11	8							1	0		0	0	0
neNSG+Thy#1 κ45	3-53	6-6	3	1	0		GATAARPYFQH	2	11			3-20	2		QQYGSSLYT	9	0			-	-	-		0	0		1	1	0
neNSG+Thy#1 κ48	3-30	1-7	3	3	1		IVTGTMLGAFDI	0	12			1-5	1		QQYNSYWT	8	0			+	+	-		1	0		0	0	0
	VH	D	RF	JH	(-)	JH	CDR3(aa)	(+)	Length	Mutations	R	Vl	Jl	CDR3DNA	CDR3(aa)	Length	N+P	Mutations	N	Poly	Hep2	Staining	+ charges light chain	1	0		1	0	0
neNSG+Thy#1 λ06	4-39	6-6	2	5	2		HEKYSSSNWFDP	2	12			3-21	2		QVWDSSSDHVV	11	0			-	-	-		1	1		0	1	1
neNSG+Thy#1 λ07#	3-64	7-27	1	3	3		DNRLGRDAFDI	2	11	3		1-40	7		QSYDSSLSGSV	11	0							3	0		2	0	0
neNSG+Thy#1 λ18	3-33	6-19	3	3	2		GIAVAGTLDAFDI	0	13			2-14	2		SSYTSSSTVV	10	0			-	-	-		2	0		0	0	0
neNSG+Thy#1 λ28	3-33	6-13	1	6	0		AIKQQLVHYYYGMDV	0	15			2-14	1		SSYTSSSTYV	10	0			-	+	-
neNSG+Thy#1 λ29	4-39	6-13	3	4	1		HVHVAAAGDY	2	10			2-14	3		SSYTSSSTPWV	11	1			-	-	-	1	1	0		0	2	0
neNSG+Thy#1 λ32	1-69	/	/	3	2		DSRGYAFDI	1	9			3-25	1		QSADSSGTYYV	11				-	-	-		2	0		1	0	0
neNSG+Thy#1 λ34	4-34	3-3	2	6	2		VTYDFWSGYYYYYGMDV	0	17			1-44	3		AAWDDSLNGWV	11	0			-	-	-		2	0		0	0	0
neNSG+Thy#1 λ38	4-34	3-3	2	4	1		VQSISSFDY	0	9			6-57	2		QSYDSSNVV	9	0			-	-	-		1	0		0	0	0
	VH	D	RF	JH	(-)	JH	CDR3(aa)	(+)	Length	Mutations	R													1	0		1	0	0
neNSG+Thy#1 H09	4-61	7-27	3	3	2		VKTGPDAFDI	1	10															2	0		0	0	1
neNSG+Thy#1 H12	4-34	6-19	2	4	1		GPQHSSGWYFDY	1	12															1	0		0	1	0
neNSG+Thy#1 H16	1-3	3-10	2	6	3		DNGENYYYGMDV	0	12															2	1		0	0	0
neNSG+Thy#1 H27	3-11	4-17	2	4	2		TLIFYGDYDY	0	10															2	0		0	0	0
neNSG+Thy#1 H33	4-59	6-6	2	4	1		YQYSSSYFDY	0	10															1	0		0	0	0
neNSG+Thy#1 H36	4-59	3-3	2	3	2		AASFWSGYDAFDI	0	13															2	0		0	0	0
neNSG+Thy#1 H41	4-39	1-26	3	5	2		HPRRIVGATNGDWFDP	3	16														1	2	0		2	1	0
RF, reading frame: # antibody failed to be expressed
- non reactive; +, reactive
A, actin staining; C, diffuse cytoplasmic staining; F, cytoplasmic fibres; G, Golgi staining; M, mitochondria staining; MS, mitotic spindle staining; N, nuclear staining; N+C, nuclear and cytoplasmic staining

## Sheet: NSG+T_2_ne
Repertoire and reactivity of antibodies from NSG+Thymus humanized mouse #2 new emigrant B cells
Ig	HEAVY						LIGHT							REACTIVITY				Neg			Pos
	VH	D	RF	JH	CDR3(aa)	Length	Vk	Jk	CDR3(aa)	Length	N+P	Mutations	N	Poly	HEp-2	Staining		Num. D	Num. E		Num. R	Num. H	Num. K
neNSG+Thy#2 κ01	3-66	6-13	3	4	EGAAGTNYYFDY	12	3-20	2	QQYGNSPYT	9	0			-	+	-		1	1		0	0	0
neNSG+Thy#2 κ05	3-30	6-13	2	4	DRLPYSSSWFLDY	13	2-28	4	MQALQTLT	8				+	+	-		2	0		1	0	0
neNSG+Thy#2 κ10#	3-30	7-27	2	2	DPGNGLNWGSYWYFDL	16	1-6	1	LQDYNYPWT	9	0							2	0		0	0	0
neNSG+Thy#2 κ15	4-59	/	/	2	KPGIPPYWYFDL	12	1-5	2	QQYNSYSPYT	10	0			-	-	-		1	0		0	0	1
neNSG+Thy#2 κ29	3-15	6-13	3	3	SFTPTSFIAAAGTGAFDI	18	3-20	4	QQYGSSPPLT	10				-	-	-		1	0		0	0	0
neNSG+Thy#2 κ31	1-46	/	/	6	LSEETSDYYYGMDV	14	3-20	4	QQYGSSPLT	9	0			-	-	-		2	2		0	0	0
neNSG+Thy#2 κ32	4-59	6-19	3	4	RAVAGTSPFDY	11	1-39	1	RQSYGTPPT	9	0			-	-	-		1	0		1	0	0
neNSG+Thy#2 κ33	7-4-1	3-3	1	4	SRLEWLPYFDY	11	3-20	4	QQYGSSPRLT	10	2			-	-	-		1	1		1	0	0
neNSG+Thy#2 κ37	3-23	3-10	3	3	LMVRGVIAADAFDI	14	1-5	1	QQYNSYSRT	9	0			-	-	-		2	0		1	0	0
neNSG+Thy#2 κ40	4-34	/	/	4	GHGDYYFDY	9	3-20	2	QQYGSSPYT	9	0			-	-	-		2	0		0	1	0
neNSG+Thy#2 κ43	1-2	/	/	4	IGRGGFDY	8	3-15	4	QQFNNWPLT	9	0			-	+	-		1	0		1	0	0
neNSG+Thy#2 κ44	4-39	2-2	2	5	LLGYCSSTSCYNWFDP	16	3-20	4	QQYGSSLT	8	0			-	-	-		1	0		0	0	0
	VH	D	RF	JH	CDR3(aa)	Length	Vl	Jl	CDR3(aa)	Length	N+P	Mutations	N	Poly	HEp-2	Staining		1	0		1	0	0
neNSG+Thy#2 λ26#	4-59	6-19	3	4	RAVAGTSPFDY	11	2-14	3	SSYTSSSTWV	10	0							1	0		1	0	0
neNSG+Thy#2 λ17#	1-2	3-10	2	6	VLSGSGGDYYYGMDV	15	3-1	1	QAWDSSIYV	9	1							2	0		0	0	0
neNSG+Thy#2 λ18	3-7	5-12	2	4	DHSGYDYGDY	10	1-51	2	GTWDSSLSAGV	11	1			-	-	-		3	0		0	1	0
neNSG+Thy#2 λ21	4-34	7-27	3	6	SGGATGTYYYYGMDV	15	2-14	2	SSYTSSSTLV	10	1			-	-	-		1	0		0	0	0
	VH	D	RF	JH	CDR3(aa)	Length												1	0		1	0	0
neNSG+Thy#2 H04	3-9	3-10	1	4	GMGFGESNFDY	11												1	1		0	0	0
neNSG+Thy#2 H22	1-2	7-27	2	2	GGQDWGSSRYFDL	13												2	0		1	0	0
neNSG+Thy#2 H27	4-34	2-2	3	2	GPVGDVVVPAAIWYFDL	17												2	0		0	0	0
neNSG+Thy#2 H28	1-2	2-2	2	3	GPPCGSSTSCYFAFDI	16												1	0		0	0	0
neNSG+Thy#2 H35	3-23	4-17	2	2	SRYGDYYFDL	10												2	0		1	0	0
neNSG+Thy#2 H42	1-46	2-2	3	4	GRVVPAAID	9												1	0		1	0	0
RF, reading frame: # antibody failed to be expressed
- non reactive; +, reactive
A, actin staining; C, diffuse cytoplasmic staining; F, cytoplasmic fibres; G, Golgi staining; M, mitochondria staining; MS, mitotic spindle staining; N, nuclear staining; N+C, nuclear and cytoplasmic staining

## Sheet: NSG+T_3_ne
Repertoire and reactivity of antibodies from NSG+Thymus humanized mouse #3 new emigrant B cells
Ig	HEAVY									LIGHT								REACTIVITY				Neg			Pos			+				-
	VH	D	RF	JH	JH	CDR3(aa)	Length	Mutations	R	Vk	Jk	CDR3DNA	CDR3(aa)	Length	N+P	Mutations	N	Poly	Hep2	Staining		Num.D	Num.E		Num.R	Num.H	Num.K	R	H	K		D	E
neNSG+Thy#3 κ50						TBD				1-5	3		QQYNSYSRT	9	1	0		-	+	-								0	0	0		1	0
neNSG+Thy#3 κ51#	3-53	/	/	6		PKGVINNYGMDV	12	0		2-28	3		MQALQTLFT	9	2	0												0	0	1		1	0
neNSG+Thy#3 κ55	3-30	1-26	2	3		SDSGSYQIDAFDI	13	0					TBD					-	+	-								0	0	0		3	0
neNSG+Thy#3 κ59	3-23	/	/	4		EMGDGDRVCFDY	12	0		3-15	1		QQYNNWWT	8	0	0		-	-	-								1	0	0		3	1
neNSG+Thy#3 κ60	3-15	4-11	2	4		GSRPDDYSNSHDY	13	0		1-5	1		QQYNSYSQT	9	2	0		-	-	-								1	1	0		3	0
neNSG+Thy#3 κ61	3-23	1-7	1	5		DKTRLELGGWFDP	13	0		3-15	1		QQYNNWPPWT	10	0	0		-	-	-								1	0	1		2	1
neNSG+Thy#3 κ63	4-39	2-2	3	4		HSLLPAAMYYFDY	13	0		3-20	1		QQYGSSLWT	9	0	0		-	-	-								0	1	0		1	0
neNSG+Thy#3 κ66	5-51	7-27	3	4		QLTGDREYYFDY	12	0		1-5	1		QQYNSYPWT	9	3	0		-	-	-								1	0	0		2	1
neNSG+Thy#3 κ76	5-51	/	/	2		GTPKEYWYFDL	11	0		2-28	1		MQALQTWT	8	1	0		-	+	-								0	0	1		1	1
neNSG+Thy#3 κ78	3-66	3-22	2	4		SQDYYDSSGYYPNLVIGFDY	20	0		3-15	1		QQYNNWPPWT	10	0	0		-	+	-								0	0	0		3	0
neNSG+Thy#3 κ80#	4-39	/	/	4		HHTPQYYFDY	10	0		3-15	4		QQYNNWPLT	9	0	0												0	2	0		1	0
neNSG+Thy#3 κ81	3-48	4-23	3	4		VDTVVTDY	8	0		1-5	2		QQYNSYSMYT	10	2	0		-	-	-		#REF!	#REF!		#REF!	#REF!	#REF!	0	0	0		2	0
neNSG+Thy#3 κ82#	1-69	7-27	2	5		NWGGTSYNWFDP	12	0		3-20	4		QQYGSSPLA	9	3	0												0	0	0		1	0
neNSG+Thy#3 κ83	3-15	1-26	2	4		DPAGSYYFDY	10	0		3-11	4		QQRSNWPPA	9	2	0		-	-	-								0	0	0		2	0
neNSG+Thy#3 κ84	4-61	/	/	3		DPRGPDAFDI	10	0		2-40	2		MQRIEFPYT	9	0	0		-	-	-		1	0		2	2	0	1	0	0		3	0
neNSG+Thy#3 κ65										1-16	4		QQYNSYPLT	9	0	0
	VH	D	RF	JH	JH	CDR3(aa)	Length	Mutations	R	Vl	Jl	CDR3DNA	CDR3(aa)	Length	N+P	Mutations	N	Poly	Hep2	Staining
neNSG+Thy#3 λ49	3-23	7-27	3	2		TQLGLYCYFDL	11	0		1-44	3		AAWDDSLNGPV	11	0	0		-	-	-								0	0	0		1	0
neNSG+Thy#3 λ54	4-39	2-2	3	2		PGLDIVVVPAAMGDWYFDL	19	0		2-14	1		SSYTSSSTYV	10	0	0(1)		+	-	-								0	0	0		3	0
neNSG+Thy#3 λ56	4-59	5-12	3	4		HSIVATSFDY	10	0		2-14	2		SSYTSSSTVV	10	0	0(1)		-	-	-								0	1	0		1	0
neNSG+Thy#3 λ64	3-7	7-27	2	4		EGNWGSVVFDY	11	0		3-1	2		QAWDSSTVV	9	0	0		-	-	-								0	0	0		1	1
neNSG+Thy#3 λ68	4-34	/	/	2		YWSRLHRHYWYFDL	14	0		2-14	3		SSYTSSSTWV	10	0	0(1)		+	+	C								2	2	0		1	0
neNSG+Thy#3 λ70	3-7	3-3	2	4		DSHLGLLWSGYYDY	14	0		2-14	1		SSYTSSSTLDV	11	1	0(1)		-	-	-								0	1	0		2	0
neNSG+Thy#3 λ75	3-21	3-10	1	2		DFRGDPSNYWYFDL	14	0		1-44	3		AAWDDSLNGRV	11	0	0		-	-	-								1	0	0		3	0
neNSG+Thy#3 λ77	3-20	2-21	2	4		DQGSHCGGDCLFDY	14	1		1-44	2		AAWDDSLNGPV	11	0	0		-	-	-								0	1	0		3	0
	VH	D	RF	JH	JH	CDR3(aa)	Length
HUMO 333 RL 10+ H62	3-15	2-2	3	2		TTVVPAAPWYFDL	13
HUMO 333 RL 10+ H71	1-69	3-16	3	4		RRGGVIVNPFDY	12
RF, reading frame: # antibody failed to be expressed
- non reactive; +, reactive
A, actin staining; C, diffuse cytoplasmic staining; F, cytoplasmic fibres; G, Golgi staining; M, mitochondria staining; MS, mitotic spindle staining; N, nuclear staining; N+C, nuclear and cytoplasmic staining

[truncated: 36 more sheets: NSG+T_4_ne, NSG+T_5_ne, NSG+T_6_ne, NSG+T_7_ne, NSG+T_1_mn, NSG+T_2_mn, NSG+T_3_mn, NSG+T_4_mn, NSG+T_5_mn, NSG+T_6_mn, NSG+T_7_mn, aCD25_1_ne, aCD25_1_mn, aCD25_2_ne, aCD25_2_mn, aCD25_3_ne, aCD25_3_mn, BLS02_ne, BLS02_mn, BLS03_ne …]
